# Supplementary material for: Using Common Spatial Distributions of Atoms to Relate Functionally Divergent Influenza Virus N10 and N11 Protein Structures to Functionally Characterized Neuraminidase Structures, Toxin Cell Entry Domains, and Non-Influenza Virus Cell Entry Domains
Source: PLoS One. 2015 Feb 23;10(2):e0117499. doi: 10.1371/journal.pone.0117499 (PMC4337911; doi:10.1371/journal.pone.0117499)
Supplement: S2 File — Coordinates, in pdb format, of 11 residues of substance P with reoriented R1, P2, and K3 side chains. (PDB) [file pone.0117499.s002.pdb]

ATOM   5868  N   ARG B 365      25.143  14.015 105.317  1.00  1.00           N
ATOM   5869  CA  ARG B 365      24.317  14.121 106.554  1.00  1.00           C
ATOM   5870  C   ARG B 365      24.505  12.854 107.384  1.00  1.00           C
ATOM   5871  O   ARG B 365      24.737  11.715 106.988  1.00  1.00           O
ATOM   5872  CB  ARG B 365      22.839  14.317 106.150  1.00  1.00           C
ATOM   5873  CG  ARG B 365      22.833  15.678 105.407  1.00  1.00           C
ATOM   5874  CD  ARG B 365      21.465  16.371 105.483  1.00  1.00           C
ATOM   5875  NE  ARG B 365      21.606  17.800 105.226  1.00  1.00           N
ATOM   5876  CZ  ARG B 365      20.705  18.638 105.726  1.00  1.00           C
ATOM   5877  NH1 ARG B 365      19.771  18.193 106.522  1.00  1.00           N
ATOM   5878  NH2 ARG B 365      20.754  19.907 105.422  1.00  1.00           N
ATOM   5894  N   PRO B 366      24.341  13.112 108.653  1.00  1.00           N
ATOM   5895  CA  PRO B 366      24.251  14.327 109.512  1.00  1.00           C
ATOM   5896  C   PRO B 366      25.622  14.975 109.649  1.00  1.00           C
ATOM   5897  O   PRO B 366      26.634  14.281 109.744  1.00  1.00           O
ATOM   5898  CB  PRO B 366      23.736  13.786 110.855  1.00  1.00           C
ATOM   5899  CG  PRO B 366      24.164  12.355 110.874  1.00  1.00           C
ATOM   5900  CD  PRO B 366      24.090  11.881 109.421  1.00  1.00           C
ATOM   5908  N   LYS B 367      26.770  14.329 109.791  1.00  1.00           N
ATOM   5909  CA  LYS B 367      27.972  15.062 110.152  1.00  1.00           C
ATOM   5910  C   LYS B 367      28.333  16.041 109.030  1.00  1.00           C
ATOM   5911  O   LYS B 367      29.021  16.981 109.430  1.00  1.00           O
ATOM   5912  CB  LYS B 367      29.133  14.091 110.387  1.00  1.00           C
ATOM   5913  CG  LYS B 367      28.996  13.083 111.533  1.00  1.00           C
ATOM   5914  CD  LYS B 367      29.066  13.913 112.822  1.00  1.00           C
ATOM   5915  CE  LYS B 367      28.871  12.899 113.953  1.00  1.00           C
ATOM   5916  NZ  LYS B 367      27.414  12.719 114.207  1.00  1.00           N
ATOM   5930  N   PRO B 368      28.565  16.453 107.807  1.00  1.00           N
ATOM   5931  CA  PRO B 368      29.636  15.856 106.952  1.00  1.00           C
ATOM   5932  C   PRO B 368      31.029  16.188 107.479  1.00  1.00           C
ATOM   5933  O   PRO B 368      31.238  17.237 108.089  1.00  1.00           O
ATOM   5934  CB  PRO B 368      29.386  16.488 105.576  1.00  1.00           C
ATOM   5935  CG  PRO B 368      28.763  17.802 105.891  1.00  1.00           C
ATOM   5936  CD  PRO B 368      27.861  17.539 107.096  1.00  1.00           C
ATOM   5944  N   GLN B 369      31.983  15.298 107.233  1.00  1.00           N
ATOM   5945  CA  GLN B 369      33.347  15.527 107.682  1.00  1.00           C
ATOM   5946  C   GLN B 369      33.990  16.644 106.867  1.00  1.00           C
ATOM   5947  O   GLN B 369      33.918  16.647 105.638  1.00  1.00           O
ATOM   5948  CB  GLN B 369      34.167  14.241 107.548  1.00  1.00           C
ATOM   5949  CG  GLN B 369      35.453  14.526 106.766  1.00  1.00           C
ATOM   5950  CD  GLN B 369      36.657  14.456 107.700  1.00  1.00           C
ATOM   5951  NE2 GLN B 369      36.864  13.377 108.402  1.00  1.00           N
ATOM   5952  OE1 GLN B 369      37.428  15.411 107.791  1.00  1.00           O
ATOM   5961  N   GLN B 370      34.616  17.595 107.559  1.00  1.00           N
ATOM   5962  CA  GLN B 370      35.270  18.725 106.891  1.00  1.00           C
ATOM   5963  C   GLN B 370      36.780  18.519 106.838  1.00  1.00           C
ATOM   5964  O   GLN B 370      37.447  18.482 107.872  1.00  1.00           O
ATOM   5965  CB  GLN B 370      34.962  20.019 107.646  1.00  1.00           C
ATOM   5966  CG  GLN B 370      33.548  19.949 108.227  1.00  1.00           C
ATOM   5967  CD  GLN B 370      32.635  20.926 107.495  1.00  1.00           C
ATOM   5968  NE2 GLN B 370      32.123  21.938 108.142  1.00  1.00           N
ATOM   5969  OE1 GLN B 370      32.381  20.764 106.302  1.00  1.00           O
ATOM   5978  N   PHE B 371      37.311  18.394 105.627  1.00  1.00           N
ATOM   5979  CA  PHE B 371      38.746  18.202 105.448  1.00  1.00           C
ATOM   5980  C   PHE B 371      39.512  19.419 105.954  1.00  1.00           C
ATOM   5981  O   PHE B 371      40.545  19.290 106.610  1.00  1.00           O
ATOM   5982  CB  PHE B 371      39.062  17.972 103.969  1.00  1.00           C
ATOM   5983  CG  PHE B 371      40.390  17.267 103.840  1.00  1.00           C
ATOM   5984  CD1 PHE B 371      41.575  18.010 103.794  1.00  1.00           C
ATOM   5985  CD2 PHE B 371      40.436  15.868 103.766  1.00  1.00           C
ATOM   5986  CE1 PHE B 371      42.807  17.356 103.674  1.00  1.00           C
ATOM   5987  CE2 PHE B 371      41.668  15.215 103.647  1.00  1.00           C
ATOM   5988  CZ  PHE B 371      42.854  15.959 103.600  1.00  1.00           C
ATOM   5998  N   PHE B 372      38.996  20.603 105.638  1.00  1.00           N
ATOM   5999  CA  PHE B 372      39.630  21.846 106.059  1.00  1.00           C
ATOM   6000  C   PHE B 372      39.602  21.976 107.578  1.00  1.00           C
ATOM   6001  O   PHE B 372      40.541  22.491 108.186  1.00  1.00           O
ATOM   6002  CB  PHE B 372      38.914  23.040 105.426  1.00  1.00           C
ATOM   6003  CG  PHE B 372      39.928  24.107 105.081  1.00  1.00           C
ATOM   6004  CD1 PHE B 372      41.290  23.873 105.293  1.00  1.00           C
ATOM   6005  CD2 PHE B 372      39.501  25.330 104.550  1.00  1.00           C
ATOM   6006  CE1 PHE B 372      42.229  24.861 104.973  1.00  1.00           C
ATOM   6007  CE2 PHE B 372      40.439  26.319 104.231  1.00  1.00           C
ATOM   6008  CZ  PHE B 372      41.803  26.084 104.443  1.00  1.00           C
ATOM   6018  N   GLY B 373      38.516  21.511 108.183  1.00  1.00           N
ATOM   6019  CA  GLY B 373      38.371  21.583 109.632  1.00  1.00           C
ATOM   6020  C   GLY B 373      39.491  20.822 110.327  1.00  1.00           C
ATOM   6021  O   GLY B 373      39.932  21.201 111.412  1.00  1.00           O
ATOM   6025  N   LEU B 374      39.952  19.745 109.698  1.00  1.00           N
ATOM   6026  CA  LEU B 374      41.026  18.942 110.272  1.00  1.00           C
ATOM   6027  C   LEU B 374      42.328  19.734 110.276  1.00  1.00           C
ATOM   6028  O   LEU B 374      42.713  20.322 109.265  1.00  1.00           O
ATOM   6029  CB  LEU B 374      41.195  17.644 109.465  1.00  1.00           C
ATOM   6030  CG  LEU B 374      40.934  16.401 110.367  1.00  1.00           C
ATOM   6031  CD1 LEU B 374      40.336  15.260 109.529  1.00  1.00           C
ATOM   6032  CD2 LEU B 374      42.250  15.912 111.003  1.00  1.00           C
ATOM   6044  N   MET B 375      43.004  19.745 111.423  1.00  1.00           N
ATOM   6045  CA  MET B 375      44.267  20.471 111.557  1.00  1.00           C
ATOM   6046  C   MET B 375      43.554  21.819 111.540  1.00  1.00           C
ATOM   6047  O   MET B 375      42.458  21.893 112.070  1.00  1.00           O
ATOM   6048  CB  MET B 375      45.685  20.651 112.104  1.00  1.00           C
ATOM   6049  CG  MET B 375      46.204  19.312 112.635  1.00  1.00           C
ATOM   6050  SD  MET B 375      47.630  18.787 111.649  1.00  1.00           S
ATOM   6051  CE  MET B 375      48.891  19.772 112.497  1.00  1.00           C
ATOM   6052  OXT MET B 375      44.116  22.755 110.997  1.00  1.00           O
END
