# Supplementary material for: Using Common Spatial Distributions of Atoms to Relate Functionally Divergent Influenza Virus N10 and N11 Protein Structures to Functionally Characterized Neuraminidase Structures, Toxin Cell Entry Domains, and Non-Influenza Virus Cell Entry Domains
Source: PLoS One. 2015 Feb 23;10(2):e0117499. doi: 10.1371/journal.pone.0117499 (PMC4337911; doi:10.1371/journal.pone.0117499)
Supplement: S3 File — List of selected N6N, N10P, N11P, IBN, and SPN main chain oxygen atoms, interatomic distances, and interatomic distance population standard deviation values, as seen in Figs. 14–16. (TXT) [file pone.0117499.s003.txt]

>> N6N, N10P, N11P, IBN, and SPN Example of Common Distributed Relative Spatial Occupancy <<

Original Data from 1W1X.pdb (22 points): 

ATOM    293  O   ARG A 124      32.542   4.910  59.543  1.00 14.80           O  
ATOM    770  O   TRP A 185      39.672   4.897  56.458  1.00 13.17           O  
ATOM    784  O   SER A 186      40.878   0.283  56.594  1.00 15.41           O  
ATOM    825  O   ASP A 192      34.555 -19.986  56.865  1.00 18.02           O  
ATOM    904  O   GLY A 203      48.222   7.443  56.825  1.00 18.27           O  
ATOM    983  O   TYR A 214      43.328 -13.981  64.025  1.00 16.85           O  
ATOM   1105  O   LEU A 230      44.646   2.786  51.864  1.00 18.46           O  
ATOM   1113  O   ARG A 231      41.929  -0.134  49.208  1.00 16.63           O  
ATOM   1149  O   SER A 235      33.584  -4.759  53.629  1.00 14.85           O  
ATOM   1202  O   GLY A 242      40.087 -18.835  53.462  1.00 18.72           O
ATOM   1255  O   ASP A 250      46.557   2.834  43.371  1.00 19.94           O  
ATOM   1263  O   GLY A 251      44.703   6.760  44.397  1.00 20.15           O  
ATOM   1389  O   GLY A 267      46.987 -13.160  56.350  1.00 17.71           O  
ATOM   1511  O   GLU A 283      34.396   1.036  45.104  1.00 15.09           O  
ATOM   1877  O   ASP A 331      24.511   8.068  41.321  1.00 16.01           O  
ATOM   1898  O   ARG A 334      22.914  13.063  37.830  1.00 16.82           O
ATOM   2137  O   TRP A 368      19.911  -4.598  43.297  1.00 19.40           O  
ATOM   2218  O   ARG A 378      22.228  12.223  51.392  1.00 17.66           O  
ATOM   2235  O   GLY A 380      18.788   8.473  49.691  1.00 17.40           O  
ATOM   2492  O   SER A 413      26.956   0.641  50.022  1.00 16.30           O  
ATOM   2659  O   GLU A 433      23.619   6.960  55.288  1.00 16.40           O  
ATOM   2914  O   TRP A 466      16.074   5.722  58.706  1.00 14.95           O  

Distance Matrix for above 22 points from 1W1X.pdb:

         ARG124  TRP185  SER186  ASP192  GLY203  TYR214  LEU230  ARG231  SER235  GLY242  ASP250  GLY251  GLY267  GLU283  ASP331  ARG334  TRP368  ARG378  GLY380  SER413  GLU433  TRP466
ARG124    0.000  ------  ------  ------  ------  ------  ------  ------  ------  ------  ------  ------  ------  ------  ------  ------  ------  ------  ------  ------  ------  ------
TRP185    7.769   0.000  ------  ------  ------  ------  ------  ------  ------  ------  ------  ------  ------  ------  ------  ------  ------  ------  ------  ------  ------  ------
SER186    9.980   4.771   0.000  ------  ------  ------  ------  ------  ------  ------  ------  ------  ------  ------  ------  ------  ------  ------  ------  ------  ------  ------
ASP192   25.120  25.407  21.234   0.000  ------  ------  ------  ------  ------  ------  ------  ------  ------  ------  ------  ------  ------  ------  ------  ------  ------  ------
GLY203   16.114   8.929  10.259  30.645   0.000  ------  ------  ------  ------  ------  ------  ------  ------  ------  ------  ------  ------  ------  ------  ------  ------  ------
TYR214   22.210  20.664  16.269  12.818  23.125   0.000  ------  ------  ------  ------  ------  ------  ------  ------  ------  ------  ------  ------  ------  ------  ------  ------
LEU230   14.491   7.092   6.545  25.405   7.687  20.755   0.000  ------  ------  ------  ------  ------  ------  ------  ------  ------  ------  ------  ------  ------  ------  ------
ARG231   14.845   9.109   7.472  22.519  12.451  20.328   4.792   0.000  ------  ------  ------  ------  ------  ------  ------  ------  ------  ------  ------  ------  ------  ------
SER235   11.382  11.760   9.350  15.597  19.323  16.973  13.506  10.515   0.000  ------  ------  ------  ------  ------  ------  ------  ------  ------  ------  ------  ------  ------
GLY242   25.646  23.924  19.389   6.596  27.713  12.068  22.154  19.267  15.506   0.000  ------  ------  ------  ------  ------  ------  ------  ------  ------  ------  ------  ------
ASP250   21.500  14.931  14.615  29.101  14.319  26.828   8.705   8.019  18.198  24.764   0.000  ------  ------  ------  ------  ------  ------  ------  ------  ------  ------  ------
GLY251   19.512  13.200  14.330  31.205  12.935  28.589   8.459   8.853  18.481  27.542   4.461   0.000  ------  ------  ------  ------  ------  ------  ------  ------  ------  ------
GLY267   23.353  19.483  14.768  14.192  20.645   8.542  16.730  15.693  16.051   9.389  20.602  23.343   0.000  ------  ------  ------  ------  ------  ------  ------  ------  ------
GLU283   15.064  13.102  13.214  24.089  19.225  25.755  12.403   8.658  10.340  22.296  12.415  11.811  22.057   0.000  ------  ------  ------  ------  ------  ------  ------  ------
ASP331   20.162  21.657  23.701  33.608  28.337  36.820  23.334  20.805  19.958  33.373  22.751  20.467  34.375  12.707   0.000  ------  ------  ------  ------  ------  ------  ------
ARG334   25.112  26.354  28.950  39.876  32.139  42.829  27.836  25.791  26.098  39.456  26.350  23.614  40.127  18.149   6.300   0.000  ------  ------  ------  ------  ------  ------
TRP368   22.669  25.571  25.303  25.206  33.608  32.650  27.198  23.231  17.138  26.704  27.663  27.292  31.254  15.647  13.620  18.730   0.000  ------  ------  ------  ------  ------
ARG378   15.043  19.586  22.747  34.919  26.982  35.937  24.328  23.358  20.551  35.886  27.284  24.164  35.803  17.685  11.131  13.605  18.811   0.000  ------  ------  ------  ------
GLY380   17.290  22.242  24.550  33.316  30.304  36.220  26.565  24.695  20.236  34.837  29.032  26.506  36.160  17.887  10.148  13.371  14.594   5.366   0.000  ------  ------  ------
SER413   11.835  14.874  15.399  23.023  23.341  26.037  17.915  15.015   9.279  23.740  20.815  19.597  25.135   8.927  11.698  17.869  11.059  12.585  11.321   0.000  ------  ------
GLU433   10.096  16.227  18.552  29.123  24.656  30.055  21.709  20.556  15.472  30.658  26.176  23.732  30.855  15.967  14.039  18.507  17.062   6.694   7.547   8.877   0.000  ------
TRP466   16.509  23.719  25.481  31.715  32.249  34.048  29.526  28.160  21.029  34.744  34.245  32.023  36.300  23.295  19.466  23.162  18.938  11.560   9.808  14.820   8.375   0.000

Original Data from 4FVK.pdb (22 points): 

ATOM    293  O   ARG A 118      -7.217 -39.973  23.523  1.00 19.36           O  
ATOM    557  O   TRP A 154       4.466 -35.386  28.327  1.00 33.21           O  
ATOM    756  O   SER A 179      -2.336 -34.410  18.061  1.00 21.63           O  
ATOM    796  O   ASP A 185      -7.099 -42.180  -1.165  1.00 23.11           O  
ATOM    881  O   GLY A 196       1.976 -27.673  22.767  1.00 41.18           O  
ATOM    973  O   TYR A 207       4.146 -41.648   4.669  1.00 25.84           O  
ATOM   1090  O   LEU A 223      -2.078 -27.428  19.099  1.00 26.36           O  
ATOM   1098  O   ARG A 224      -5.797 -27.972  16.023  1.00 23.11           O  
ATOM   1132  O   SER A 228      -9.715 -36.426  13.059  1.00 20.90           O  
ATOM   1184  O   GLY A 235      -4.573 -36.000  -1.891  1.00 26.30           O  
ATOM   1239  O   ASP A 243      -6.321 -20.388  18.236  1.00 29.31           O  
ATOM   1247  O   GLY A 244      -4.992 -20.515  21.506  1.00 31.41           O  
ATOM   1378  O   GLY A 260       2.514 -33.745   4.489  1.00 25.11           O  
ATOM   1509  O   GLU A 276     -14.628 -27.882  17.679  1.00 21.34           O  
ATOM   1887  O   ASP A 324     -24.904 -29.692  25.184  1.00 29.53           O  
ATOM   1913  O   ARG A 327     -27.588 -26.475  29.864  1.00 39.08           O  
ATOM   2129  O   TRP A 361     -27.898 -34.298  13.349  1.00 24.80           O  
ATOM   2454  O   ARG A 406     -17.968 -39.082  22.230  1.00 17.66           O  
ATOM   2224  O   GLY A 373     -26.151 -39.431  26.618  1.00 27.35           O  
ATOM   2465  O   SER A 407     -17.954 -36.270  18.433  1.00 16.93           O  
ATOM   2633  O   GLU A 425     -19.239 -41.968  25.634  1.00 24.31           O  
ATOM   2851  O   TRP A 458     -26.179 -50.268  26.304  1.00 34.09           O  

Distance Matrix for above 22 points from 4FVK.pdb:

         ARG118  TRP154  SER179  ASP185  GLY196  TYR207  LEU223  ARG224  SER228  GLY235  ASP243  GLY244  GLY260  GLU276  ASP324  ARG327  TRP361  ARG406  GLY373  SER407  GLU425  TRP458
ARG118    0.000  ------  ------  ------  ------  ------  ------  ------  ------  ------  ------  ------  ------  ------  ------  ------  ------  ------  ------  ------  ------  ------
TRP154   13.439   0.000  ------  ------  ------  ------  ------  ------  ------  ------  ------  ------  ------  ------  ------  ------  ------  ------  ------  ------  ------  ------
SER179    9.198  12.354   0.000  ------  ------  ------  ------  ------  ------  ------  ------  ------  ------  ------  ------  ------  ------  ------  ------  ------  ------  ------
ASP185   24.787  32.399  21.277   0.000  ------  ------  ------  ------  ------  ------  ------  ------  ------  ------  ------  ------  ------  ------  ------  ------  ------  ------
GLY196   15.374   9.829   9.280  29.420   0.000  ------  ------  ------  ------  ------  ------  ------  ------  ------  ------  ------  ------  ------  ------  ------  ------  ------
TYR207   22.077  24.475  16.545  12.679  22.968   0.000  ------  ------  ------  ------  ------  ------  ------  ------  ------  ------  ------  ------  ------  ------  ------  ------
LEU223   14.260  13.831   7.063  25.563   5.473  21.194   0.000  ------  ------  ------  ------  ------  ------  ------  ------  ------  ------  ------  ------  ------  ------  ------
ARG224   14.223  17.655   7.588  22.338  10.295  20.367   4.857   0.000  ------  ------  ------  ------  ------  ------  ------  ------  ------  ------  ------  ------  ------  ------
SER228   11.328  20.864   9.140  15.565  17.537  17.023  13.258   9.778   0.000  ------  ------  ------  ------  ------  ------  ------  ------  ------  ------  ------  ------  ------
GLY235   25.858  31.547  20.140   6.716  26.837  12.286  22.810  19.669  15.815   0.000  ------  ------  ------  ------  ------  ------  ------  ------  ------  ------  ------  ------
ASP243   20.306  21.051  14.578  29.187  11.935  27.306   8.265   7.918  17.191  25.532   0.000  ------  ------  ------  ------  ------  ------  ------  ------  ------  ------  ------
GLY244   19.688  18.898  14.560  31.429  10.069  28.524   7.879   9.291  18.623  28.060   3.532   0.000  ------  ------  ------  ------  ------  ------  ------  ------  ------  ------
GLY260   22.266  23.974  14.428  13.983  19.268   8.072  16.566  15.344  15.172   9.799  21.106  22.824   0.000  ------  ------  ------  ------  ------  ------  ------  ------  ------
GLU276   15.338  23.114  13.923  24.824  17.367  26.669  12.638   8.985  10.885  23.452  11.202  12.719  22.410   0.000  ------  ------  ------  ------  ------  ------  ------  ------
ASP324   20.525  30.082  24.131  34.165  27.064  37.520  23.731  21.259  20.569  34.441  21.913  22.231  34.590  12.853   0.000  ------  ------  ------  ------  ------  ------  ------
ARG327   25.246  33.305  28.982  40.364  30.427  43.267  27.705  25.858  26.474  40.358  24.991  24.818  40.036  17.844   6.281   0.000  ------  ------  ------  ------  ------  ------
TRP361   23.736  35.678  25.993  26.559  32.016  34.003  27.330  23.144  18.309  27.914  26.133  27.950  31.681  15.363  13.048  18.277   0.000  ------  ------  ------  ------  ------
ARG406   10.865  23.540  16.839  25.982  22.983  28.355  19.953  17.609  12.620  27.762  22.385  22.664  27.618  12.542  12.042  17.600  14.155   0.000  ------  ------  ------  ------
GLY373   19.193  30.930  25.799  33.800  30.728  37.478  27.931  25.649  21.518  35.919  28.742  28.838  36.657  18.603   9.923  13.434  14.334   9.292   0.000  ------  ------  ------
SER407   12.446  24.522  15.733  23.170  22.134  26.585  18.184  14.915   9.838  24.335  19.688  20.632  24.895   9.055  11.711  17.872  11.341   4.725  12.007   0.000  ------  ------
GLU425   12.368  24.749  20.005  29.421  25.742  31.408  23.423  21.655  16.720  31.754  26.216  26.082  31.431  16.821  13.528  18.101  16.874   4.640   7.428   9.272   0.000  ------
TRP458   21.755  34.127  29.798  34.409  36.273  38.236  33.977  31.910  25.261  38.280  36.773  36.840  39.651  26.626  20.646  24.099  20.636  14.462  10.842  18.043  10.840   0.000

Original Data from 4K3Y.pdb (22 points): 

ATOM    273  O   ARG A 118      86.013 -31.444   7.522  1.00 56.67           O  
ATOM    656  O   TRP A 178      88.849 -34.460   2.688  1.00 49.42           O  
ATOM    670  O   SER A 179      93.277 -35.859   4.171  1.00 53.94           O  
ATOM    709  O   ASP A 185     105.225 -37.767  21.429  1.00 52.27           O  
ATOM    795  O   GLY A 196      94.498 -34.397  -6.670  1.00 50.02           O  
ATOM    851  O   TYR A 207     106.946 -30.939  10.936  1.00 63.94           O  
ATOM    964  O   LEU A 223      92.738 -41.170  -0.317  1.00 52.48           O  
ATOM    972  O   ARG A 224      92.961 -43.636   3.851  1.00 62.04           O  
ATOM   1004  O   SER A 228      92.319 -39.210  12.455  1.00 45.89           O  
ATOM   1052  O   GLY A 235     107.336 -41.621  17.743  1.00 70.71           O  
ATOM   1109  O   ASP A 243      91.692 -49.165  -1.492  1.00 50.57           O  
ATOM   1117  O   GLY A 244      89.925 -47.451  -4.112  1.00 55.92           O  
ATOM   1246  O   GLY A 260     106.478 -38.506   8.356  1.00 57.83           O  
ATOM   1364  O   GLU A 276      86.341 -47.175   8.114  1.00 41.55           O  
ATOM   1748  O   ASP A 324      73.896 -48.836  10.981  1.00 51.88           O  
ATOM   1770  O   ARG A 327      68.828 -50.633   8.330  1.00 63.20           O  
ATOM   1990  O   TRP A 361      80.624 -50.235  21.761  1.00 60.69           O  
ATOM   2331  O   ARG A 406      79.890 -38.238  13.499  1.00 52.56           O  
ATOM   2086  O   GLY A 373      70.977 -40.796  16.164  1.00 52.43           O  
ATOM   2342  O   SER A 407      82.932 -41.872  14.302  1.00 45.15           O  
ATOM   2510  O   GLU A 425      77.347 -35.609  12.904  1.00 60.39           O  
ATOM   2708  O   TRP A 458      71.677 -31.201  23.071  1.00 65.69           O  

Distance Matrix for above 22 points from 4K3Y.pdb:

         ARG118  TRP178  SER179  ASP185  GLY196  TYR207  LEU223  ARG224  SER228  GLY235  ASP243  GLY244  GLY260  GLU276  ASP324  ARG327  TRP361  ARG406  GLY373  SER407  GLU425  TRP458
ARG118    0.000  ------  ------  ------  ------  ------  ------  ------  ------  ------  ------  ------  ------  ------  ------  ------  ------  ------  ------  ------  ------  ------
TRP178    6.364   0.000  ------  ------  ------  ------  ------  ------  ------  ------  ------  ------  ------  ------  ------  ------  ------  ------  ------  ------  ------  ------
SER179    9.137   4.875   0.000  ------  ------  ------  ------  ------  ------  ------  ------  ------  ------  ------  ------  ------  ------  ------  ------  ------  ------  ------
ASP185   24.546  25.106  21.077   0.000  ------  ------  ------  ------  ------  ------  ------  ------  ------  ------  ------  ------  ------  ------  ------  ------  ------  ------
GLY196   16.797  10.931  11.007  30.265   0.000  ------  ------  ------  ------  ------  ------  ------  ------  ------  ------  ------  ------  ------  ------  ------  ------  ------
TYR207   21.216  20.197  16.025  12.637  21.838   0.000  ------  ------  ------  ------  ------  ------  ------  ------  ------  ------  ------  ------  ------  ------  ------  ------
LEU223   14.187   8.317   6.974  25.306   9.452  20.813   0.000  ------  ------  ------  ------  ------  ------  ------  ------  ------  ------  ------  ------  ------  ------  ------
ARG224   14.505  10.122   7.790  22.222  14.086  20.174   4.848   0.000  ------  ------  ------  ------  ------  ------  ------  ------  ------  ------  ------  ------  ------  ------
SER228   11.154  11.402   8.987  15.785  19.841  16.872  12.928   9.697   0.000  ------  ------  ------  ------  ------  ------  ------  ------  ------  ------  ------  ------  ------
GLY235   25.743  24.894  20.373   5.736  28.513  12.673  23.226  20.092  16.102   0.000  ------  ------  ------  ------  ------  ------  ------  ------  ------  ------  ------  ------
ASP243   20.677  15.550  14.548  28.956  15.899  26.820   8.148   7.793  17.147  25.916   0.000  ------  ------  ------  ------  ------  ------  ------  ------  ------  ------  ------
GLY244   20.171  14.703  14.636  31.308  14.066  28.086   7.859   9.337  18.658  28.544   3.595   0.000  ------  ------  ------  ------  ------  ------  ------  ------  ------  ------
GLY260   21.665  18.955  14.099  13.154  19.652   8.008  16.465  15.143  14.757   9.927  20.718  22.571   0.000  ------  ------  ------  ------  ------  ------  ------  ------  ------
GLU276   15.746  14.050  13.846  24.948  21.175  26.384  12.168   8.633  10.864  23.756  11.174  12.743  21.925   0.000  ------  ------  ------  ------  ------  ------  ------  ------
ASP324   21.477  22.339  24.298  34.831  30.732  37.585  23.269  21.008  20.838  34.871  21.734  22.060  34.281  12.879   0.000  ------  ------  ------  ------  ------  ------  ------
ARG327   25.772  26.348  28.867  40.766  33.876  42.984  27.129  25.523  26.445  40.653  24.928  24.698  39.555  17.852   5.995   0.000  ------  ------  ------  ------  ------  ------
TRP361   24.185  26.082  26.003  27.582  35.379  34.386  26.765  22.727  18.572  28.353  25.775  27.635  31.396  15.109  12.784  17.880   0.000  ------  ------  ------  ------  ------
ARG406   10.926  14.540  16.489  26.551  25.198  28.140  19.093  17.119  12.511  27.977  21.987  22.265  27.082  12.267  12.433  17.399  14.585   0.000  ------  ------  ------  ------
GLY373   19.703  23.263  25.797  34.782  33.400  37.660  27.300  25.357  21.720  36.403  28.476  28.538  36.422  18.481  10.001  12.758  14.611   9.648   0.000  ------  ------  ------
SER407   12.814  14.994  15.678  23.762  25.089  26.599  17.617  14.592   9.930  24.647  19.478  20.472  24.517   8.834  11.882  17.645  11.441   4.807  12.147   0.000  ------  ------
GLU425   11.019  15.427  18.168  29.232  26.053  30.030  21.038  19.753  15.406  30.966  24.429  24.248  29.626  15.415  13.804  17.867  17.410   3.706   8.838   8.507   0.000  ------
TRP458   21.151  26.851  29.077  34.224  37.624  37.299  33.014  31.258  24.555  37.530  36.423  36.551  38.484  26.342  21.496  24.556  21.073  14.443  11.843  17.817  12.448   0.000

Original Data from 1A4G.pdb (22 points): 

ATOM    312  O   ARG A 115       4.385  50.615  -4.433  1.00  5.48           O  
ATOM    796  O   TRP A 176       0.827  51.334 -11.511  1.00  6.60           O  
ATOM    810  O   SER A 177      -0.271  46.725 -11.977  1.00  5.12           O  
ATOM    847  O   ASP A 183      -6.159  27.896  -4.274  1.00  8.37           O  
ATOM    939  O   GLY A 194       1.200  52.406 -20.699  1.00 10.76           O  
ATOM   1019  O   TYR A 205       2.374  30.784 -13.885  1.00 13.88           O  
ATOM   1152  O   LEU A 221      -4.704  50.750 -16.197  1.00  9.50           O  
ATOM   1160  O   ARG A 222      -7.500  48.630 -13.066  1.00 12.18           O  
ATOM   1196  O   SER A 226      -4.636  43.422  -4.848  1.00 10.68           O  
ATOM   1239  O   GLY A 233      -9.130  29.475  -9.672  1.00  9.53           O  
ATOM   1300  O   ASP A 241     -12.761  53.386 -16.618  1.00 11.87           O  
ATOM   1308  O   GLY A 242     -10.068  56.852 -15.900  1.00 11.10           O  
ATOM   1429  O   GLY A 258      -4.430  33.958 -16.864  1.00  7.85           O  
ATOM   1559  O   GLU A 274     -11.159  52.010  -6.042  1.00  9.27           O  
ATOM   1943  O   ASP A 323     -11.543  60.383   3.557  1.00 13.23           O  
ATOM   1965  O   ARG A 326     -13.300  66.002   4.585  1.00 12.54           O  
ATOM   2232  O   TRP A 363     -11.991  46.912   7.597  1.00  9.84           O  
ATOM   2321  O   ARG A 373      -0.214  61.260   5.138  1.00  6.97           O  
ATOM   2340  O   GLY A 375      -3.198  58.362   8.633  1.00 11.08           O  
ATOM   2610  O   SER A 409      -5.482  50.040   1.766  1.00  7.86           O  
ATOM   2748  O   GLU A 427       1.210  54.622   4.031  1.00  9.86           O  
ATOM   2956  O   TRP A 455      -0.035  50.826  18.009  1.00 11.17           O  

Distance Matrix for above 22 points from 1A4G.pdb:

         ARG115  TRP176  SER177  ASP183  GLY194  TYR205  LEU221  ARG222  SER226  GLY233  ASP241  GLY242  GLY258  GLU274  ASP323  ARG326  TRP363  ARG373  GLY375  SER409  GLU427  TRP455
ARG115    0.000  ------  ------  ------  ------  ------  ------  ------  ------  ------  ------  ------  ------  ------  ------  ------  ------  ------  ------  ------  ------  ------
TRP176    7.955   0.000  ------  ------  ------  ------  ------  ------  ------  ------  ------  ------  ------  ------  ------  ------  ------  ------  ------  ------  ------  ------
SER177    9.681   4.761   0.000  ------  ------  ------  ------  ------  ------  ------  ------  ------  ------  ------  ------  ------  ------  ------  ------  ------  ------  ------
ASP183   25.047  25.505  21.179   0.000  ------  ------  ------  ------  ------  ------  ------  ------  ------  ------  ------  ------  ------  ------  ------  ------  ------  ------
GLY194   16.671   9.258  10.512  30.408   0.000  ------  ------  ------  ------  ------  ------  ------  ------  ------  ------  ------  ------  ------  ------  ------  ------  ------
TYR205   22.060  20.744  16.271  13.173  22.701   0.000  ------  ------  ------  ------  ------  ------  ------  ------  ------  ------  ------  ------  ------  ------  ------  ------
LEU221   14.867   7.273   7.325  25.818   7.607  21.309   0.000  ------  ------  ------  ------  ------  ------  ------  ------  ------  ------  ------  ------  ------  ------  ------
ARG222   14.823   8.892   7.555  22.561  12.174  20.412   4.703   0.000  ------  ------  ------  ------  ------  ------  ------  ------  ------  ------  ------  ------  ------  ------
SER226   11.545  11.698   8.988  15.611  19.132  17.045  13.509  10.142   0.000  ------  ------  ------  ------  ------  ------  ------  ------  ------  ------  ------  ------  ------
GLY233   25.632  24.090  19.528   6.361  27.462  12.321  22.689  19.522  15.427   0.000  ------  ------  ------  ------  ------  ------  ------  ------  ------  ------  ------  ------
ASP241   21.216  14.660  14.897  29.081  14.578  27.338   8.488   7.932  17.431  25.163   0.000  ------  ------  ------  ------  ------  ------  ------  ------  ------  ------  ------
GLY242   19.475  12.977  14.626  31.447  13.029  28.955   8.130   9.068  18.221  28.092   4.448   0.000  ------  ------  ------  ------  ------  ------  ------  ------  ------  ------
GLY258   22.576  18.927  14.289  14.080  19.666   8.077  16.807  15.463  15.297   9.691  21.140  23.598   0.000  ------  ------  ------  ------  ------  ------  ------  ------  ------
GLU274   15.689  13.192  13.480  24.690  19.176  26.367  12.099   8.611  10.850  22.915  10.785  11.037  22.097   0.000  ------  ------  ------  ------  ------  ------  ------  ------
ASP323   20.321  21.493  23.556  33.848  28.537  37.068  23.017  20.756  20.150  33.707  21.389  19.830  34.145  12.743   0.000  ------  ------  ------  ------  ------  ------  ------
ARG326   25.117  25.958  28.560  39.769  32.162  42.745  27.174  25.436  25.960  39.432  24.678  22.667  39.567  17.700   5.976   0.000  ------  ------  ------  ------  ------  ------
TRP363   20.654  23.430  22.815  23.163  31.699  30.462  25.179  21.215  14.871  24.707  25.077  25.585  28.693  14.584  14.071  19.370   0.000  ------  ------  ------  ------  ------
ARG373   15.036  19.411  22.454  35.172  27.349  36.019  24.203  23.324  20.916  36.182  26.320  23.646  35.317  18.175  11.472  13.930  18.725   0.000  ------  ------  ------  ------
GLY375   16.978  21.711  23.849  33.220  30.252  36.037  26.014  24.167  20.174  34.709  27.456  25.521  35.315  17.863   9.974  13.297  14.474   5.433   0.000  ------  ------  ------
SER409   11.667  14.757  15.067  22.963  23.557  26.028  17.994  15.035   9.395  23.813  20.054  19.481  24.634   9.853  12.121  17.996   9.282  12.846  11.029   0.000  ------  ------
GLU427    9.888  15.891  17.911  28.941  24.829  29.843  21.428  20.102  15.442  30.448  24.962  23.009  29.923  16.164  14.002  18.449  15.698   6.879   7.389   8.421   0.000  ------
TRP455   22.874  29.537  30.266  32.555  38.760  37.745  34.523  32.034  24.463  36.122  36.980  35.872  38.987  26.525  20.800  24.217  16.330  16.570  12.438  17.150  14.538   0.000

Original Data from 3H72.pdb (22 points): 

ATOM    207  O   ARG A 347     111.803   1.632  39.130  1.00  7.51           O  
ATOM    405  O   TRP A 373     110.167   1.568  28.102  1.00  6.74           O  
ATOM    744  O   ASP A 417     103.433  -1.127  38.543  1.00  8.64           O  
ATOM    791  O   ASP A 423     100.196 -11.521  55.174  1.00  9.70           O  
ATOM    943  O   GLY A 441     100.598   3.718  26.430  1.00  8.28           O  
ATOM   1737  O   TYR A 540     104.043 -15.109  44.030  1.00  7.28           O  
ATOM   1949  O   LEU A 566      95.771   0.538  34.798  1.00  7.59           O  
ATOM   1957  O   GLY A 567      96.819   2.819  38.767  1.00  5.20           O  
ATOM   1983  O   THR A 572     102.133   1.211  50.147  1.00  9.30           O  
ATOM   2066  O   GLY A 583      92.715  -7.377  54.605  1.00  8.89           O  
ATOM   2119  O   TYR A 590      94.546   4.781  37.063  1.00  6.33           O  
ATOM   2131  O   THR A 591      92.778   8.671  35.535  1.00  5.40           O  
ATOM   2302  O   GLY A 613      93.961 -12.098  45.305  1.00 11.08           O  
ATOM   2569  O   GLU A 647      99.490  10.112  43.558  1.00  9.05           O  
ATOM   2848  O   ASP A 684      89.051  16.817  52.165  1.00 29.08           O  
ATOM   2873  O   ARG A 687      96.219  22.335  52.871  1.00 16.33           O  
ATOM   3064  O   TYR A 710     101.786   8.428  61.840  1.00 11.15           O  
ATOM   3143  O   ARG A 721     114.937  16.069  41.419  1.00  9.88           O  
ATOM   3171  O   GLY A 724     115.210  15.718  51.246  1.00 12.19           O  
ATOM   3408  O   ASN A 753     108.332   6.063  47.305  1.00  7.41           O  
ATOM   3525  O   GLU A 768     115.916   9.876  43.732  1.00  7.92           O  
ATOM   3678  O   TRP A 786     113.666  11.708  65.474  1.00 26.65           O  

Distance Matrix for above 22 points from 3H72.pdb:

         ARG347  TRP373  ASP417  ASP423  GLY441  TYR540  LEU566  GLY567  THR572  GLY583  TYR590  THR591  GLY613  GLU647  ASP684  ARG687  TYR710  ARG721  GLY724  ASN753  GLU768  TRP786
ARG347    0.000  ------  ------  ------  ------  ------  ------  ------  ------  ------  ------  ------  ------  ------  ------  ------  ------  ------  ------  ------  ------  ------
TRP373   11.149   0.000  ------  ------  ------  ------  ------  ------  ------  ------  ------  ------  ------  ------  ------  ------  ------  ------  ------  ------  ------  ------
ASP417    8.833  12.713   0.000  ------  ------  ------  ------  ------  ------  ------  ------  ------  ------  ------  ------  ------  ------  ------  ------  ------  ------  ------
ASP423   23.773  31.680  19.877   0.000  ------  ------  ------  ------  ------  ------  ------  ------  ------  ------  ------  ------  ------  ------  ------  ------  ------  ------
GLY441   17.064   9.949  13.351  32.536   0.000  ------  ------  ------  ------  ------  ------  ------  ------  ------  ------  ------  ------  ------  ------  ------  ------  ------
TYR540   19.092  23.861  15.032  12.323  26.002   0.000  ------  ------  ------  ------  ------  ------  ------  ------  ------  ------  ------  ------  ------  ------  ------  ------
LEU566   16.643  15.910   8.689  24.087  10.170  19.962   0.000  ------  ------  ------  ------  ------  ------  ------  ------  ------  ------  ------  ------  ------  ------  ------
GLY567   15.035  17.131   7.705  22.051  12.934  20.032   4.696   0.000  ------  ------  ------  ------  ------  ------  ------  ------  ------  ------  ------  ------  ------  ------
THR572   14.665  23.466  11.908  13.825  23.898  17.533  16.629  12.662   0.000  ------  ------  ------  ------  ------  ------  ------  ------  ------  ------  ------  ------  ------
GLY583   26.172  32.970  20.296   8.571  31.290  17.319  21.548  19.278  13.503   0.000  ------  ------  ------  ------  ------  ------  ------  ------  ------  ------  ------  ------
TYR590   17.663  18.293  10.774  25.014  12.281  23.116   4.963   3.452  15.540  21.422   0.000  ------  ------  ------  ------  ------  ------  ------  ------  ------  ------  ------
THR591   20.602  20.201  14.784  29.128  12.984  27.651   8.698   7.812  18.886  24.924   4.538   0.000  ------  ------  ------  ------  ------  ------  ------  ------  ------  ------
GLY613   23.345  27.301  15.994  11.688  25.504  10.599  16.533  16.536  16.351  10.504  18.793  22.983   0.000  ------  ------  ------  ------  ------  ------  ------  ------  ------
GLU647   15.593  20.637  12.923  24.565  18.316  25.633  13.499   9.126  11.385  21.767   9.749  10.559  22.954   0.000  ------  ------  ------  ------  ------  ------  ------  ------
ASP684   30.301  35.460  26.728  30.599  31.100  36.197  24.734  20.876  20.464  24.591  20.078  18.889  30.121  15.100   0.000  ------  ------  ------  ------  ------  ------  ------
ARG687   29.331  35.204  28.422  34.166  32.633  39.261  28.319  24.086  22.105  29.968  23.682  22.340  35.327  15.711   9.073   0.000  ------  ------  ------  ------  ------  ------
TYR710   25.735  35.434  25.234  21.093  35.742  29.602  28.805  24.259  13.745  19.607  26.069  27.806  27.495  18.502  18.060  17.460   0.000  ------  ------  ------  ------  ------
ARG721   14.950  20.258  20.888  34.172  24.142  33.130  25.542  22.602  21.468  34.891  23.710  24.091  35.334  16.693  28.038  22.820  25.463   0.000  ------  ------  ------  ------
GLY724   18.890  27.592  24.162  31.350  31.198  33.572  29.645  25.697  19.562  32.414  27.345  28.279  35.504  18.375  26.198  20.176  18.590   9.837   0.000  ------  ------  ------
ASN753    9.925  19.807  12.348  20.912  22.385  21.849  18.567  14.696   8.369  21.859  17.222  19.679  23.245  10.422  22.606  21.035  16.116  13.356  12.492   0.000  ------  ------
GLU768   10.298  18.611  17.430  28.911  23.915  27.664  23.934  20.956  17.499  30.890  22.959  24.577  31.102  16.429  29.000  25.034  23.014   6.683   9.544   9.210   0.000  ------
TRP786   28.267  38.881  31.539  28.760  41.941  35.659  37.229  32.804  21.866  30.353  34.939  36.632  36.903  26.150  28.445  24.003  12.849  24.480  14.863  19.759  21.935   0.000

Population Standard Deviation of five sets of interatomic distances for 22 atoms from structures 1W1X.pdb (N6N) 4FVK.pdb (N10P) 4K3Y.pdb (N11P) 1A4G.pdb (IBN) and 3H72.pdb (SPN):

1W1X-->  ARG124  TRP185  SER186  ASP192  GLY203  TYR214  LEU230  ARG231  SER235  GLY242  ASP250  GLY251  GLY267  GLU283  ASP331  ARG334  TRP368  ARG378  GLY380  SER413  GLU433  TRP466
4FVK-->  ARG118  TRP154  SER179  ASP185  GLY196  TYR207  LEU223  ARG224  SER228  GLY235  ASP243  GLY244  GLY260  GLU276  ASP324  ARG327  TRP361  ARG406  GLY373  SER407  GLU425  TRP458
4K3Y-->  ARG118  TRP178  SER179  ASP185  GLY196  TYR207  LEU223  ARG224  SER228  GLY235  ASP243  GLY244  GLY260  GLU276  ASP324  ARG327  TRP361  ARG406  GLY373  SER407  GLU425  TRP458
1A4G-->  ARG115  TRP176  SER177  ASP183  GLY194  TYR205  LEU221  ARG222  SER226  GLY233  ASP241  GLY242  GLY258  GLU274  ASP323  ARG326  TRP363  ARG373  GLY375  SER409  GLU427  TRP455
3H72-->  ARG347  TRP373  ASP417  ASP423  GLY441  TYR540  LEU566  GLY567  THR572  GLY583  TYR590  THR591  GLY613  GLU647  ASP684  ARG687  TYR710  ARG721  GLY724  ASN753  GLU768  TRP786
CSNR#--> CNSR118 CNSR178 CNSR179 CNSR185 CNSR196 CNSR207 CNSR223 CNSR224 CNSR228 CNSR235 CNSR243 CNSR244 CNSR260 CNSR276 CNSR324 CNSR327 CNSR361 CNSR406 CNSR373 CNSR407 CNSR425 CNSR458
CNSR118   0.000  ------  ------  ------  ------  ------  ------  ------  ------  ------  ------  ------  ------  ------  ------  ------  ------  ------  ------  ------  ------  ------
CNSR178   2.581   0.000  ------  ------  ------  ------  ------  ------  ------  ------  ------  ------  ------  ------  ------  ------  ------  ------  ------  ------  ------  ------
CNSR179   0.410   3.789   0.000  ------  ------  ------  ------  ------  ------  ------  ------  ------  ------  ------  ------  ------  ------  ------  ------  ------  ------  ------
CNSR185   0.485   3.293   0.530   0.000  ------  ------  ------  ------  ------  ------  ------  ------  ------  ------  ------  ------  ------  ------  ------  ------  ------  ------
CNSR196   0.601   0.686   1.357   1.027   0.000  ------  ------  ------  ------  ------  ------  ------  ------  ------  ------  ------  ------  ------  ------  ------  ------  ------
CNSR207   1.174   1.800   0.525   0.276   1.410   0.000  ------  ------  ------  ------  ------  ------  ------  ------  ------  ------  ------  ------  ------  ------  ------  ------
CNSR223   0.908   3.665   0.729   0.600   1.639   0.473   0.000  ------  ------  ------  ------  ------  ------  ------  ------  ------  ------  ------  ------  ------  ------  ------
CNSR224   0.287   3.954   0.112   0.189   1.234   0.140   0.069   0.000  ------  ------  ------  ------  ------  ------  ------  ------  ------  ------  ------  ------  ------  ------
CNSR228   1.331   5.232   1.125   0.730   2.121   0.230   1.348   1.091   0.000  ------  ------  ------  ------  ------  ------  ------  ------  ------  ------  ------  ------  ------
CNSR235   0.198   3.937   0.407   0.950   1.559   2.002   0.580   0.304   0.916   0.000  ------  ------  ------  ------  ------  ------  ------  ------  ------  ------  ------  ------
CNSR243   1.369   2.445   1.559   1.629   1.488   1.598   1.389   1.787   0.867   1.615   0.000  ------  ------  ------  ------  ------  ------  ------  ------  ------  ------  ------
CNSR244   0.434   2.990   0.148   0.892   1.341   0.450   0.328   0.558   0.219   1.294   0.452   0.000  ------  ------  ------  ------  ------  ------  ------  ------  ------  ------
CNSR260   0.648   3.367   0.676   0.940   2.324   0.988   0.128   0.484   0.587   0.367   0.865   0.366   0.000  ------  ------  ------  ------  ------  ------  ------  ------  ------
CNSR276   0.253   4.215   0.377   0.296   1.260   0.398   0.506   0.212   0.331   0.730   0.856   0.878   0.369   0.000  ------  ------  ------  ------  ------  ------  ------  ------
CNSR324   3.899   5.631   1.155   1.464   1.529   0.507   0.604   0.180   0.311   3.839   0.872   1.287   1.697   0.924   0.000  ------  ------  ------  ------  ------  ------  ------
CNSR327   1.626   3.984   0.224   2.437   1.108   1.489   0.443   0.646   1.667   4.032   0.853   1.014   1.813   0.882   1.182   0.000  ------  ------  ------  ------  ------  ------
CNSR361   1.689   5.235   1.174   2.340   1.664   1.897   1.163   0.988   1.909   3.186   0.847   0.863   1.690   1.376   1.924   0.664   0.000  ------  ------  ------  ------  ------
CNSR406   2.016   2.881   2.706   4.175   1.658   3.482   2.589   2.825   4.132   3.838   2.114   0.768   3.993   2.552   6.523   3.326   4.067   0.000  ------  ------  ------  ------
CNSR373   1.079   3.556   0.820   1.119   1.163   1.463   1.258   0.593   0.834   1.379   0.685   1.294   0.520   0.308   6.475   2.795   1.638   2.062   0.000  ------  ------  ------
CNSR407   0.996   3.871   1.271   0.969   1.045   1.803   0.314   0.177   0.556   0.970   1.204   0.480   0.656   0.618   4.304   1.281   2.274   4.007   0.541   0.000  ------  ------
CNSR425   0.902   3.463   0.875   0.189   0.772   1.206   1.152   0.664   0.854   0.444   1.212   1.024   0.695   0.469   6.065   2.731   2.566   1.299   0.881   0.349   0.000  ------
CNSR458   3.766   5.358   2.040   2.053   3.172   1.541   2.494   1.613   1.667   2.802   1.083   1.810   1.265   1.257   3.204   0.462   3.052   4.388   1.706   1.600   4.617   0.000

         
