# Supplementary material for: Using Common Spatial Distributions of Atoms to Relate Functionally Divergent Influenza Virus N10 and N11 Protein Structures to Functionally Characterized Neuraminidase Structures, Toxin Cell Entry Domains, and Non-Influenza Virus Cell Entry Domains
Source: PLoS One. 2015 Feb 23;10(2):e0117499. doi: 10.1371/journal.pone.0117499 (PMC4337911; doi:10.1371/journal.pone.0117499)
Supplement: S4 File — List of atoms in specific TRP and GLU residues in N10P and SEI, interatomic distances, and population standard deviation values, as seen in Fig. 17. (TXT) [file pone.0117499.s004.txt]

>> N10P and SEI Example of Common Localized Relative Spatial Occupancy <<

Original Data from 4VFK.pdb (23 points): 

ATOM    199  N   TRP A 106     -15.310 -52.464  30.222  1.00 23.48           N  
ATOM    200  CA  TRP A 106     -14.530 -52.396  31.461  1.00 24.83           C  
ATOM    201  C   TRP A 106     -15.260 -51.623  32.560  1.00 26.50           C  
ATOM    202  O   TRP A 106     -16.159 -50.841  32.281  1.00 23.87           O  
ATOM    203  CB  TRP A 106     -13.156 -51.768  31.225  1.00 21.96           C  
ATOM    204  CG  TRP A 106     -12.403 -52.299  30.014  1.00 22.29           C  
ATOM    205  CD1 TRP A 106     -11.745 -51.552  29.070  1.00 21.06           C  
ATOM    206  CD2 TRP A 106     -12.243 -53.672  29.618  1.00 21.43           C  
ATOM    207  NE1 TRP A 106     -11.190 -52.368  28.127  1.00 21.34           N  
ATOM    208  CE2 TRP A 106     -11.475 -53.674  28.432  1.00 19.57           C  
ATOM    209  CE3 TRP A 106     -12.686 -54.904  30.145  1.00 22.36           C  
ATOM    210  CZ2 TRP A 106     -11.130 -54.840  27.764  1.00 21.36           C  
ATOM    211  CZ3 TRP A 106     -12.336 -56.077  29.485  1.00 22.95           C  
ATOM    212  CH2 TRP A 106     -11.569 -56.040  28.300  1.00 21.37           C  
ATOM    224  N   GLU A 109     -13.800 -53.081  36.977  1.00 26.44           N  
ATOM    225  CA  GLU A 109     -12.483 -53.666  36.826  1.00 25.81           C  
ATOM    226  C   GLU A 109     -12.097 -53.794  35.365  1.00 24.77           C  
ATOM    227  O   GLU A 109     -12.945 -53.748  34.489  1.00 23.84           O  
ATOM    228  CB  GLU A 109     -12.417 -55.022  37.537  1.00 27.69           C  
ATOM    229  CG  GLU A 109     -12.427 -54.901  39.052  1.00 29.04           C  
ATOM    230  CD  GLU A 109     -12.111 -56.216  39.757  1.00 32.96           C  
ATOM    231  OE1 GLU A 109     -11.281 -56.190  40.693  1.00 34.42           O  
ATOM    232  OE2 GLU A 109     -12.680 -57.268  39.378  1.00 30.39           O  

Distance Matrix for above 23 points from 4VFK.pdb:

                N___TRP CA__TRP C___TRP O___TRP CB__TRP CG__TRP CD1_TRP CD2_TRP NE1_TRP CE2_TRP CE3_TRP CZ2_TRP CZ3_TRP CH2_TRP N___GLU CA__GLU C___GLU O___GLU CB__GLU CG__GLU CD__GLU OE1_GLU OE2_GLU
N___TRP_A_106   0.000   -----   -----   -----   -----   -----   -----   -----   -----   -----   -----   -----   -----   -----   -----   -----   -----   -----   -----   -----   -----   -----   -----
CA__TRP_A_106   1.466   0.000   -----   -----   -----   -----   -----   -----   -----   -----   -----   -----   -----   -----   -----   -----   -----   -----   -----   -----   -----   -----   -----
C___TRP_A_106   2.485   1.529   0.000   -----   -----   -----   -----   -----   -----   -----   -----   -----   -----   -----   -----   -----   -----   -----   -----   -----   -----   -----   -----
O___TRP_A_106   2.756   2.397   1.224   0.000   -----   -----   -----   -----   -----   -----   -----   -----   -----   -----   -----   -----   -----   -----   -----   -----   -----   -----   -----
CB__TRP_A_106   2.476   1.529   2.496   3.315   0.000   -----   -----   -----   -----   -----   -----   -----   -----   -----   -----   -----   -----   -----   -----   -----   -----   -----   -----
CG__TRP_A_106   2.919   2.574   3.886   4.623   1.522   0.000   -----   -----   -----   -----   -----   -----   -----   -----   -----   -----   -----   -----   -----   -----   -----   -----   -----
CD1_TRP_A_106   3.856   3.766   4.954   5.504   2.585   1.372   0.000   -----   -----   -----   -----   -----   -----   -----   -----   -----   -----   -----   -----   -----   -----   -----   -----
CD2_TRP_A_106   3.351   3.202   4.686   5.517   2.654   1.438   2.246   0.000   -----   -----   -----   -----   -----   -----   -----   -----   -----   -----   -----   -----   -----   -----   -----
NE1_TRP_A_106   4.623   4.719   6.064   6.654   3.718   2.244   1.365   2.243   0.000   -----   -----   -----   -----   -----   -----   -----   -----   -----   -----   -----   -----   -----   -----
CE2_TRP_A_106   4.402   4.488   5.964   6.692   3.776   2.292   2.232   1.413   1.371   0.000   -----   -----   -----   -----   -----   -----   -----   -----   -----   -----   -----   -----   -----
CE3_TRP_A_106   3.584   3.380   4.819   5.756   3.350   2.624   3.644   1.411   3.570   2.432   0.000   -----   -----   -----   -----   -----   -----   -----   -----   -----   -----   -----   -----
CZ2_TRP_A_106   5.400   5.586   7.100   7.854   5.052   3.625   3.591   2.458   2.499   1.387   2.845   0.000   -----   -----   -----   -----   -----   -----   -----   -----   -----   -----   -----
CZ3_TRP_A_106   4.737   4.719   6.152   7.060   4.719   3.815   4.582   2.410   4.113   2.761   1.391   2.439   0.000   -----   -----   -----   -----   -----   -----   -----   -----   -----   -----
CH2_TRP_A_106   5.521   5.660   7.161   7.997   5.415   4.199   4.557   2.793   3.696   2.372   2.438   1.386   1.412   0.000   -----   -----   -----   -----   -----   -----   -----   -----   -----
N___GLU_A_109   6.949   5.606   4.875   5.713   5.935   7.145   8.312   7.545   9.254   8.875   7.158   9.752   8.201   9.435   0.000   -----   -----   -----   -----   -----   -----   -----   -----
CA__GLU_A_109   7.284   5.881   5.485   6.492   5.952   6.948   8.073   7.212   8.890   8.454   6.798   9.237   7.728   8.897   1.449   0.000   -----   -----   -----   -----   -----   -----   -----
C___GLU_A_109   6.208   4.808   4.752   5.893   4.729   5.564   6.692   5.750   7.433   6.962   5.369   7.733   6.312   7.432   2.451   1.517   0.000   -----   -----   -----   -----   -----   -----
O___GLU_A_109   5.045   3.675   3.687   4.864   3.823   4.735   5.969   4.922   6.742   6.233   4.503   7.051   5.553   6.742   2.714   2.384   1.220   0.000   -----   -----   -----   -----   -----
CB__GLU_A_109   8.272   6.948   6.664   7.688   7.140   8.001   9.175   8.035   9.854   9.252   7.398   9.859   8.121   9.332   2.448   1.533   2.516   3.345   0.000   -----   -----   -----   -----
CG__GLU_A_109   9.603   8.266   7.805   8.733   8.462   9.405  10.551   9.515  11.283  10.733   8.911  11.362   9.639  10.846   3.083   2.546   3.864   4.735   1.520   0.000   -----   -----   -----
CD__GLU_A_109  10.734   9.448   9.100  10.058   9.678  10.505  11.666  10.454  12.285  11.624   9.718  12.111  10.275  11.471   4.518   3.903   5.016   5.877   2.539   1.525   0.000   -----   -----
OE1_GLU_A_109  11.822  10.497  10.141  11.098  10.617  11.421  12.523  11.398  13.135  12.518  10.719  13.000  11.258  12.397   5.461   4.772   5.899   6.872   3.552   2.381   1.251   0.000   -----
OE2_GLU_A_109  10.669   9.478   9.220  10.187   9.846  10.604  11.824  10.411  12.362  11.584   9.531  11.966   9.970  11.201   4.955   4.419   5.340   6.030   2.916   2.403   1.255   2.202   0.000

Original Data from 2G9H.pdb (23 points): 

ATOM   3501  N   TRP D  51      14.410  15.929  30.312  1.00 45.46           N  
ATOM   3502  CA  TRP D  51      14.451  17.223  30.991  1.00 45.60           C  
ATOM   3503  C   TRP D  51      15.869  17.755  31.250  1.00 46.25           C  
ATOM   3504  O   TRP D  51      16.095  18.960  31.127  1.00 46.36           O  
ATOM   3505  CB  TRP D  51      13.611  17.179  32.277  1.00 44.91           C  
ATOM   3506  CG  TRP D  51      13.495  18.478  33.052  1.00 44.10           C  
ATOM   3507  CD1 TRP D  51      13.674  18.637  34.400  1.00 43.25           C  
ATOM   3508  CD2 TRP D  51      13.148  19.784  32.540  1.00 43.72           C  
ATOM   3509  NE1 TRP D  51      13.459  19.951  34.760  1.00 43.83           N  
ATOM   3510  CE2 TRP D  51      13.137  20.676  33.642  1.00 43.51           C  
ATOM   3511  CE3 TRP D  51      12.846  20.287  31.261  1.00 43.40           C  
ATOM   3512  CZ2 TRP D  51      12.848  22.039  33.504  1.00 43.51           C  
ATOM   3513  CZ3 TRP D  51      12.546  21.649  31.131  1.00 42.91           C  
ATOM   3514  CH2 TRP D  51      12.552  22.502  32.247  1.00 43.17           C  
ATOM   3523  N   GLU D  53      18.525  17.482  29.399  1.00 47.78           N  
ATOM   3524  CA  GLU D  53      18.919  18.108  28.130  1.00 47.66           C  
ATOM   3525  C   GLU D  53      18.133  19.397  27.880  1.00 46.50           C  
ATOM   3526  O   GLU D  53      18.697  20.487  27.833  1.00 46.76           O  
ATOM   3527  CB  GLU D  53      18.703  17.115  26.964  1.00 48.12           C  
ATOM   3528  CG  GLU D  53      19.142  17.604  25.567  1.00 50.40           C  
ATOM   3529  CD  GLU D  53      20.647  17.386  25.283  1.00 53.26           C  
ATOM   3530  OE1 GLU D  53      21.426  18.376  25.327  1.00 53.29           O  
ATOM   3531  OE2 GLU D  53      21.050  16.226  25.022  1.00 51.95           O           

Distance Matrix for above 23 points from 2G9H.pdb:

                N___TRP CA__TRP C___TRP O___TRP CB__TRP CG__TRP CD1_TRP CD2_TRP NE1_TRP CE2_TRP CE3_TRP CZ2_TRP CZ3_TRP CH2_TRP N___GLU CA__GLU C___GLU O___GLU CB__GLU CG__GLU CD__GLU OE1_GLU OE2_GLU
N___TRP_D__51   0.000   -----   -----   -----   -----   -----   -----   -----   -----   -----   -----   -----   -----   -----   -----   -----   -----   -----   -----   -----   -----   -----   -----
CA__TRP_D__51   1.462   0.000   -----   -----   -----   -----   -----   -----   -----   -----   -----   -----   -----   -----   -----   -----   -----   -----   -----   -----   -----   -----   -----
C___TRP_D__51   2.518   1.536   0.000   -----   -----   -----   -----   -----   -----   -----   -----   -----   -----   -----   -----   -----   -----   -----   -----   -----   -----   -----   -----
O___TRP_D__51   3.562   2.395   1.232   0.000   -----   -----   -----   -----   -----   -----   -----   -----   -----   -----   -----   -----   -----   -----   -----   -----   -----   -----   -----
CB__TRP_D__51   2.462   1.537   2.547   3.266   0.000   -----   -----   -----   -----   -----   -----   -----   -----   -----   -----   -----   -----   -----   -----   -----   -----   -----   -----
CG__TRP_D__51   3.853   2.596   3.067   3.271   1.517   0.000   -----   -----   -----   -----   -----   -----   -----   -----   -----   -----   -----   -----   -----   -----   -----   -----   -----
CD1_TRP_D__51   4.958   3.772   3.939   4.084   2.576   1.369   0.000   -----   -----   -----   -----   -----   -----   -----   -----   -----   -----   -----   -----   -----   -----   -----   -----
CD2_TRP_D__51   4.628   3.264   3.631   3.371   2.659   1.445   2.248   0.000   -----   -----   -----   -----   -----   -----   -----   -----   -----   -----   -----   -----   -----   -----   -----
NE1_TRP_D__51   6.072   4.757   4.791   4.597   3.725   2.256   1.379   2.248   0.000   -----   -----   -----   -----   -----   -----   -----   -----   -----   -----   -----   -----   -----   -----
CE2_TRP_D__51   5.937   4.547   4.660   4.245   3.784   2.304   2.241   1.418   1.371   0.000   -----   -----   -----   -----   -----   -----   -----   -----   -----   -----   -----   -----   -----
CE3_TRP_D__51   4.726   3.469   3.943   3.512   3.358   2.627   3.642   1.407   3.568   2.430   0.000   -----   -----   -----   -----   -----   -----   -----   -----   -----   -----   -----   -----
CZ2_TRP_D__51   7.068   5.664   5.706   5.067   5.070   3.647   3.614   2.471   2.512   1.400   2.846   0.000   -----   -----   -----   -----   -----   -----   -----   -----   -----   -----   -----
CZ3_TRP_D__51   6.072   4.821   5.121   4.453   4.736   3.827   4.586   2.414   4.109   2.757   1.401   2.424   0.000   -----   -----   -----   -----   -----   -----   -----   -----   -----   -----
CH2_TRP_D__51   7.099   5.749   5.876   5.134   5.427   4.211   4.564   2.798   3.694   2.371   2.442   1.372   1.405   0.000   -----   -----   -----   -----   -----   -----   -----   -----   -----
N___GLU_D__53   4.492   4.382   3.249   3.328   5.703   6.296   7.062   6.639   7.778   7.565   6.602   8.357   7.491   8.306   0.000   -----   -----   -----   -----   -----   -----   -----   -----
CA__GLU_D__53   5.463   5.379   4.377   4.205   6.800   7.334   8.192   7.454   8.784   8.391   7.172   9.011   7.884   8.763   1.469   0.000   -----   -----   -----   -----   -----   -----   -----
C___GLU_D__53   5.639   5.288   4.379   3.858   6.686   7.008   7.935   6.835   8.336   7.733   6.338   8.157   6.845   7.737   2.476   1.530   0.000   -----   -----   -----   -----   -----   -----
O___GLU_D__53   6.730   6.217   5.209   4.467   7.521   7.638   8.472   7.310   8.701   8.043   6.784   8.293   7.075   7.830   3.393   2.408   1.228   0.000   -----   -----   -----   -----   -----
CB__GLU_D__53   5.572   5.857   5.178   5.248   7.359   8.127   9.105   8.311   9.814   9.395   7.927  10.065   8.708   9.735   2.469   1.547   2.524   3.482   0.000   -----   -----   -----   -----
CG__GLU_D__53   6.907   7.181   6.560   6.484   8.706   9.417  10.440   9.450  11.060  10.522   8.903  11.058   9.530  10.585   3.883   2.622   3.096   3.694   1.544   0.000   -----   -----   -----
CD__GLU_D__53   8.143   8.426   7.653   7.573   9.923  10.616  11.546  10.707  12.168  11.709  10.247  12.250  10.863  11.841   4.632   3.408   4.136   4.463   2.584   1.547   0.000   -----   -----
OE1_GLU_D__53   8.948   9.059   8.145   7.899  10.527  11.072  11.937  11.070  12.447  11.964  10.606  12.404  11.102  11.986   5.079   3.770   4.290   4.264   3.418   2.423   1.261   0.000   -----
OE2_GLU_D__53   8.495   8.954   8.244   8.325  10.435  11.253  12.172  11.473  12.897  12.519  11.078  13.153  11.792  12.799   5.207   4.212   5.170   5.621   3.173   2.416   1.255   2.204   0.000

Population Standard Deviation of two sets of interatomic distances for 23 atoms from structures 4VFK.pdb (N10P) and 2G9H.pdb (SEI):

          N___TRP CA__TRP C___TRP O___TRP CB__TRP CG__TRP CD1_TRP CD2_TRP NE1_TRP CE2_TRP CE3_TRP CZ2_TRP CZ3_TRP CH2_TRP N___GLU CA__GLU C___GLU O___GLU CB__GLU CG__GLU CD__GLU OE1_GLU OE2_GLU
N___TRP   0.000   -----   -----   -----   -----   -----   -----   -----   -----   -----   -----   -----   -----   -----   -----   -----   -----   -----   -----   -----   -----   -----   -----
CA__TRP   0.002   0.000   -----   -----   -----   -----   -----   -----   -----   -----   -----   -----   -----   -----   -----   -----   -----   -----   -----   -----   -----   -----   -----
C___TRP   0.016   0.004   0.000   -----   -----   -----   -----   -----   -----   -----   -----   -----   -----   -----   -----   -----   -----   -----   -----   -----   -----   -----   -----
O___TRP   0.403   0.001   0.004   0.000   -----   -----   -----   -----   -----   -----   -----   -----   -----   -----   -----   -----   -----   -----   -----   -----   -----   -----   -----
CB__TRP   0.007   0.004   0.026   0.024   0.000   -----   -----   -----   -----   -----   -----   -----   -----   -----   -----   -----   -----   -----   -----   -----   -----   -----   -----
CG__TRP   0.467   0.011   0.409   0.676   0.003   0.000   -----   -----   -----   -----   -----   -----   -----   -----   -----   -----   -----   -----   -----   -----   -----   -----   -----
CD1_TRP   0.551   0.003   0.507   0.710   0.004   0.002   0.000   -----   -----   -----   -----   -----   -----   -----   -----   -----   -----   -----   -----   -----   -----   -----   -----
CD2_TRP   0.639   0.031   0.528   1.073   0.002   0.004   0.001   0.000   -----   -----   -----   -----   -----   -----   -----   -----   -----   -----   -----   -----   -----   -----   -----
NE1_TRP   0.724   0.019   0.636   1.028   0.004   0.006   0.007   0.003   0.000   -----   -----   -----   -----   -----   -----   -----   -----   -----   -----   -----   -----   -----   -----
CE2_TRP   0.768   0.029   0.652   1.224   0.004   0.006   0.004   0.002   0.000   0.000   -----   -----   -----   -----   -----   -----   -----   -----   -----   -----   -----   -----   -----
CE3_TRP   0.571   0.044   0.438   1.122   0.004   0.001   0.001   0.002   0.001   0.001   0.000   -----   -----   -----   -----   -----   -----   -----   -----   -----   -----   -----   -----
CZ2_TRP   0.834   0.039   0.697   1.393   0.009   0.011   0.011   0.006   0.006   0.006   0.000   0.000   -----   -----   -----   -----   -----   -----   -----   -----   -----   -----   -----
CZ3_TRP   0.667   0.051   0.515   1.303   0.008   0.006   0.002   0.002   0.002   0.002   0.005   0.008   0.000   -----   -----   -----   -----   -----   -----   -----   -----   -----   -----
CH2_TRP   0.789   0.044   0.642   1.431   0.006   0.006   0.003   0.002   0.001   0.000   0.002   0.007   0.003   0.000   -----   -----   -----   -----   -----   -----   -----   -----   -----
N___GLU   1.228   0.612   0.813   1.193   0.116   0.424   0.625   0.453   0.738   0.655   0.278   0.698   0.355   0.565   0.000   -----   -----   -----   -----   -----   -----   -----   -----
CA__GLU   0.910   0.251   0.554   1.143   0.424   0.193   0.059   0.121   0.053   0.032   0.187   0.113   0.078   0.067   0.010   0.000   -----   -----   -----   -----   -----   -----   -----
C___GLU   0.284   0.240   0.187   1.017   0.978   0.722   0.621   0.542   0.452   0.385   0.485   0.212   0.266   0.152   0.012   0.007   0.000   -----   -----   -----   -----   -----   -----
O___GLU   0.843   1.271   0.761   0.199   1.849   1.451   1.251   1.194   0.980   0.905   1.140   0.621   0.761   0.544   0.339   0.012   0.004   0.000   -----   -----   -----   -----   -----
CB__GLU   1.350   0.546   0.743   1.220   0.110   0.063   0.035   0.138   0.020   0.071   0.264   0.103   0.293   0.201   0.010   0.007   0.004   0.069   0.000   -----   -----   -----   -----
CG__GLU   1.348   0.542   0.623   1.125   0.122   0.006   0.056   0.033   0.111   0.106   0.004   0.152   0.054   0.130   0.400   0.038   0.384   0.521   0.012   0.000   -----   -----   -----
CD__GLU   3.705   0.511   0.724   1.242   0.122   0.055   0.060   0.127   0.059   0.042   0.264   0.069   0.294   0.185   0.057   0.248   0.440   0.707   0.022   0.011   0.000   -----   -----
OE1_GLU   3.563   0.719   0.998   1.600   0.045   0.175   0.293   0.164   0.344   0.277   0.056   0.298   0.078   0.205   0.191   0.501   0.804   1.304   0.067   0.021   0.005   0.000   -----
OE2_GLU   3.913   0.262   0.488   0.931   0.295   0.325   0.174   0.531   0.268   0.468   0.773   0.594   0.911   0.799   0.126   0.103   0.085   0.204   0.129   0.006   0.000   0.001   0.000
